# Supplementary material for: Hypnotherapy, Intermittent Fasting, and Exercise Group Programs in Atopic Dermatitis: A Randomized Controlled Explorative Clinical Trial During the COVID-19 Pandemic
Source: J Integr Complement Med. 2023 Feb 8;29(2):99–110. doi: 10.1089/jicm.2022.0699 (PMC9942184; doi:10.1089/jicm.2022.0699)
Supplement: Supplemental data [file Suppl_Data.zip]

Archive with 2 entries (2 files):
- 12RotterCONSERVEChecklistsCAMATOPII.docx
- RotterCONSORT2010ChecklistCAMATOPII.docx
